# Supplementary material for: Novel Modulators of Proteostasis: RNAi Screen of Chromosome I in a Heat Stress Paradigm in C. elegans
Source: Cells. 2018 May 26;7(6):49. doi: 10.3390/cells7060049 (PMC6025327; doi:10.3390/cells7060049)
Supplement: Supplementary file 1 [file cells-07-00049-s001.zip]

Archive with 1 entries (1 files):
- cells-291043-supplementary.tif
